# Supplementary material for: Quantitative Fit Testing on Filtering Facepiece Respirators in Use by Peruvian Healthcare Workers Caring for Tuberculosis Patients during the COVID-19 Pandemic: PROFIT Study 2020
Source: Int J Environ Res Public Health. 2023 Aug 21;20(16):6618. doi: 10.3390/ijerph20166618 (PMC10454389; doi:10.3390/ijerph20166618)
Supplement: Supplementary file 1 [file ijerph-20-06618-s001.zip]

Archive with 1 entries (1 files):
- ijerph-2470945-supplementary.pdf
